# Supplementary material for: Molecular Phylogeography of a Human Autosomal Skin Color Locus Under Natural Selection
Source: G3 (Bethesda). 2013 Nov 1;3(11):2059–67. doi: 10.1534/g3.113.007484 (PMC3815065; doi:10.1534/g3.113.007484)
Supplement: Supporting Information [file supp_g3.113.007484_FileS2.txt]

population	B_haplotype	C1_count	C2_count	C3_count	C4_count	C5_count	C6_count	C7_count	C8_count	C9_count	C10_count	C11_count	C.other_count
CEU	B1	0	0	0	0	0	0	0	0	0	0	0	0
CEU	B2	0	0	0	0	0	0	0	0	0	0	0	0
CEU	B3	0	0	0	0	0	0	0	0	0	0	0	0
CEU	B4	0	0	0	0	0	0	0	0	0	0	0	0
CEU	B5	0	0	0	0	0	0	0	0	0	0	0	0
CEU	B6	0	0	0	0	0	0	0	0	0	0	104	5
CEU	B7	0	0	0	0	0	0	0	0	0	0	3	1
CEU	B.other	0	0	0	0	0	0	0	0	0	0	2	0
TSI	B1	0	0	0	0	0	0	0	0	0	0	0	0
TSI	B2	0	0	0	0	0	0	0	0	0	0	2	0
TSI	B3	0	0	0	0	0	0	0	0	0	0	0	0
TSI	B4	0	0	0	0	0	0	0	0	0	0	0	0
TSI	B5	0	0	0	0	0	0	0	0	0	0	0	0
TSI	B6	0	0	0	0	0	0	0	0	0	0	164	3
TSI	B7	0	0	0	0	0	0	0	0	0	0	5	1
TSI	B.other	0	0	0	0	0	0	0	0	0	0	1	0
GIH	B1	0	0	0	0	0	0	0	0	0	0	0	0
GIH	B2	0	0	0	0	0	0	0	0	0	0	12	1
GIH	B3	0	0	0	0	0	0	0	0	0	0	3	2
GIH	B4	0	0	0	0	0	0	0	0	0	0	0	0
GIH	B5	0	0	0	0	0	0	0	0	1	0	2	1
GIH	B6	0	0	0	0	0	1	0	0	0	1	146	3
GIH	B7	0	0	0	0	0	0	0	0	2	0	0	0
GIH	B.other	0	0	0	0	0	0	0	0	0	0	1	0
MKK	B1	0	5	0	0	0	8	0	0	1	0	0	0
MKK	B2	4	11	0	1	5	24	1	0	13	0	0	0
MKK	B3	0	0	0	0	0	0	0	0	0	0	0	0
MKK	B4	1	1	0	0	0	0	0	0	0	0	0	1
MKK	B5	0	3	0	1	8	14	0	0	9	0	2	0
MKK	B6	0	1	3	3	0	2	0	0	1	0	88	2
MKK	B7	2	12	0	1	0	4	0	0	40	0	0	6
MKK	B.other	0	5	0	0	0	0	0	0	1	0	2	0
YRI	B1	1	4	0	0	0	6	0	0	1	0	0	0
YRI	B2	4	24	0	5	16	21	1	0	30	0	1	4
YRI	B3	0	0	0	0	1	2	0	0	0	0	0	0
YRI	B4	7	2	0	0	0	0	0	0	1	0	0	0
YRI	B5	0	6	0	2	31	11	2	2	6	0	0	4
YRI	B6	0	0	0	0	0	0	0	0	0	0	2	0
YRI	B7	1	2	0	0	2	2	0	3	23	0	0	0
YRI	B.other	0	0	0	0	0	0	0	0	0	0	0	0
LWK	B1	0	4	0	1	0	2	0	0	2	0	0	4
LWK	B2	0	14	0	9	5	14	1	0	29	1	0	3
LWK	B3	0	0	0	0	0	0	0	0	0	0	0	0
LWK	B4	3	0	0	2	0	0	0	0	0	0	0	0
LWK	B5	1	8	0	2	9	17	0	0	7	0	0	5
LWK	B6	0	0	0	0	0	0	0	0	0	0	9	0
LWK	B7	0	0	0	0	0	0	0	1	19	0	0	0
LWK	B.other	0	0	0	0	0	0	1	0	6	0	0	1
CHB	B1	0	0	0	0	0	0	0	0	0	1	0	0
CHB	B2	0	1	3	0	0	5	9	0	20	20	0	1
CHB	B3	0	0	1	0	1	20	10	0	4	5	0	2
CHB	B4	0	0	0	0	0	0	0	0	0	0	0	0
CHB	B5	0	0	1	0	0	3	11	0	0	2	0	1
CHB	B6	0	0	9	0	0	3	2	0	2	3	3	1
CHB	B7	0	0	0	0	0	2	8	0	9	2	0	0
CHB	B.other	0	0	0	0	0	1	0	0	1	1	0	0
CHD	B1	0	0	0	0	0	0	0	0	0	0	0	0
CHD	B2	0	0	2	0	0	5	9	1	17	26	0	1
CHD	B3	0	0	0	0	0	13	11	0	3	10	0	1
CHD	B4	0	0	0	0	0	0	0	0	0	0	0	0
CHD	B5	0	0	5	0	0	0	6	0	5	1	0	3
CHD	B6	0	0	5	0	0	1	6	0	5	0	3	0
CHD	B7	0	0	2	0	0	2	6	0	13	3	0	1
CHD	B.other	0	0	0	0	0	0	1	0	1	1	0	1
JPT	B1	0	0	0	0	0	0	0	0	0	0	0	0
JPT	B2	0	0	1	0	0	5	6	0	23	30	0	3
JPT	B3	0	0	1	0	1	25	12	0	1	2	0	0
JPT	B4	0	0	0	0	0	0	0	0	0	0	0	0
JPT	B5	0	0	2	0	0	2	9	0	3	1	0	0
JPT	B6	0	0	0	0	0	2	2	0	3	2	1	2
JPT	B7	0	0	0	0	0	1	7	0	18	1	0	1
JPT	B.other	0	0	1	0	0	0	0	0	3	1	0	0
