# Supplementary material for: Molecular Phylogeography of a Human Autosomal Skin Color Locus Under Natural Selection
Source: G3 (Bethesda). 2013 Nov 1;3(11):2059–67. doi: 10.1534/g3.113.007484 (PMC3815065; doi:10.1534/g3.113.007484)
Supplement: Supporting Information [file supp_g3.113.007484_FileS3.txt]

population	D_haplotype	C1_count	C2_count	C3_count	C4_count	C5_count	C6_count	C7_count	C8_count	C9_count	C10_count	C11_count	C.other_count
CEU	D1	0	0	0	0	0	0	0	0	0	0	0	0
CEU	D2	0	0	0	0	0	0	0	0	0	0	0	0
CEU	D3	0	0	0	0	0	0	0	0	0	0	0	0
CEU	D4	0	0	0	0	0	0	0	0	0	0	109	6
CEU	D5	0	0	0	0	0	0	0	0	0	0	0	0
CEU	D6	0	0	0	0	0	0	0	0	0	0	0	0
CEU	D7	0	0	0	0	0	0	0	0	0	0	0	0
CEU	D8	0	0	0	0	0	0	0	0	0	0	0	0
CEU	D.other	0	0	0	0	0	0	0	0	0	0	0	0
GIH	D1	0	0	0	0	0	0	0	0	0	0	0	1
GIH	D2	0	0	0	0	0	0	0	0	0	0	0	0
GIH	D3	0	0	0	0	0	0	0	0	0	0	0	0
GIH	D4	0	0	0	0	0	0	0	0	3	1	164	4
GIH	D5	0	0	0	0	0	0	0	0	0	0	0	0
GIH	D6	0	0	0	0	0	0	0	0	0	0	0	0
GIH	D7	0	0	0	0	0	0	0	0	0	0	0	2
GIH	D8	0	0	0	0	0	1	0	0	0	0	0	0
GIH	D.other	0	0	0	0	0	0	0	0	0	0	0	0
MKK	D1	3	12	0	0	0	0	0	0	0	0	0	0
MKK	D2	0	0	0	6	0	0	0	0	0	0	0	0
MKK	D3	0	18	3	0	0	0	0	0	2	0	0	0
MKK	D4	0	1	0	0	0	1	0	0	43	0	92	2
MKK	D5	0	0	0	0	7	0	0	0	0	0	0	0
MKK	D6	0	0	0	0	0	0	0	0	14	0	0	0
MKK	D7	0	0	0	0	0	8	1	0	0	0	0	0
MKK	D8	0	0	0	0	0	30	0	0	0	0	0	2
MKK	D.other	4	7	0	0	6	13	0	0	6	0	0	5
YRI	D1	12	7	0	0	0	1	0	0	0	0	0	0
YRI	D2	0	0	0	7	0	0	0	0	0	0	0	1
YRI	D3	0	24	0	0	0	0	0	0	2	0	0	1
YRI	D4	0	3	0	0	0	2	0	0	39	0	3	0
YRI	D5	0	0	0	0	49	0	0	0	0	0	0	1
YRI	D6	0	0	0	0	0	0	0	5	12	0	0	1
YRI	D7	0	0	0	0	0	2	3	0	0	0	0	0
YRI	D8	0	0	0	0	0	32	0	0	0	0	0	2
YRI	D.other	1	4	0	0	1	5	0	0	8	0	0	2
LWK	D1	3	12	0	2	0	0	0	0	0	0	0	0
LWK	D2	0	0	0	9	0	0	0	0	0	0	0	0
LWK	D3	0	8	0	0	0	0	0	0	1	0	1	0
LWK	D4	0	1	0	0	0	2	0	0	37	1	8	3
LWK	D5	0	0	0	0	14	0	0	0	0	0	0	1
LWK	D6	0	0	0	0	0	0	0	1	18	0	0	0
LWK	D7	0	0	0	0	0	2	2	0	0	0	0	1
LWK	D8	0	0	0	0	0	22	0	0	0	0	0	8
LWK	D.other	1	5	0	3	0	7	0	0	7	0	0	0
CHB	D1	0	0	0	0	0	0	0	0	0	0	0	0
CHB	D2	0	0	0	0	0	0	0	0	0	0	0	0
CHB	D3	0	1	13	0	0	0	0	0	1	0	0	0
CHB	D4	0	0	1	0	0	0	0	0	34	31	3	4
CHB	D5	0	0	0	0	0	0	0	0	0	0	0	0
CHB	D6	0	0	0	0	0	0	0	0	0	0	0	0
CHB	D7	0	0	0	0	0	11	38	0	0	0	0	0
CHB	D8	0	0	0	0	1	21	0	0	0	0	0	1
CHB	D.other	0	0	0	0	0	2	2	0	1	3	0	0
CHD	D1	0	0	0	0	0	0	0	0	0	0	0	0
CHD	D2	0	0	0	0	0	0	0	0	0	0	0	0
CHD	D3	0	0	13	0	0	0	0	0	0	0	0	2
CHD	D4	0	0	0	0	0	0	0	1	42	41	3	3
CHD	D5	0	0	0	0	0	0	0	0	0	0	0	0
CHD	D6	0	0	0	0	0	0	0	0	0	0	0	0
CHD	D7	0	0	0	0	0	3	36	0	0	0	0	2
CHD	D8	0	0	0	0	0	17	0	0	0	0	0	0
CHD	D.other	0	0	1	0	0	1	3	0	2	0	0	0
JPT	D1	0	0	0	0	0	0	0	0	0	0	0	0
JPT	D2	0	0	0	0	0	0	0	0	0	0	0	0
JPT	D3	0	0	5	0	0	0	0	0	0	0	0	1
JPT	D4	0	0	0	0	0	0	0	0	50	37	1	4
JPT	D5	0	0	0	0	0	0	0	0	0	0	0	0
JPT	D6	0	0	0	0	0	0	0	0	0	0	0	0
JPT	D7	0	0	0	0	0	6	35	0	0	0	0	0
JPT	D8	0	0	0	0	1	29	0	0	0	0	0	0
JPT	D.other	0	0	0	0	0	0	1	0	1	0	0	1
