# Supplementary material for: Molecular Phylogeography of a Human Autosomal Skin Color Locus Under Natural Selection
Source: G3 (Bethesda). 2013 Nov 1;3(11):2059–67. doi: 10.1534/g3.113.007484 (PMC3815065; doi:10.1534/g3.113.007484)
Supplement: Supporting Information [file supp_g3.113.007484_FileS4.txt]

population	A_haplotype	C1_count	C2_count	C3_count	C4_count	C5_count	C6_count	C7_count	C8_count	C9_count	C10_count	C11_count	C.other_count
CEU	A1	0	0	0	0	0	0	0	0	0	0	68	5
CEU	A2	0	0	0	0	0	0	0	0	0	0	0	0
CEU	A3	0	0	0	0	0	0	0	0	0	0	1	0
CEU	A4	0	0	0	0	0	0	0	0	0	0	0	0
CEU	A5	0	0	0	0	0	0	0	0	0	0	40	1
CEU	A6	0	0	0	0	0	0	0	0	0	0	0	0
CEU	A7	0	0	0	0	0	0	0	0	0	0	0	0
CEU	A8	0	0	0	0	0	0	0	0	0	0	0	0
CEU	A9	0	0	0	0	0	0	0	0	0	0	0	0
CEU	A.other	0	0	0	0	0	0	0	0	0	0	0	0
TSI	A1	0	0	0	0	0	0	0	0	0	0	83	2
TSI	A2	0	0	0	0	0	0	0	0	0	0	0	0
TSI	A3	0	0	0	0	0	0	0	0	0	0	3	0
TSI	A4	0	0	0	0	0	0	0	0	0	0	0	0
TSI	A5	0	0	0	0	0	0	0	0	0	0	81	2
TSI	A6	0	0	0	0	0	0	0	0	0	0	0	0
TSI	A7	0	0	0	0	0	0	0	0	0	0	0	0
TSI	A8	0	0	0	0	0	0	0	0	0	0	0	0
TSI	A9	0	0	0	0	0	0	0	0	0	0	1	0
TSI	A.other	0	0	0	0	0	0	0	0	0	0	4	0
GIH	A1	0	0	0	0	0	1	0	0	2	0	87	3
GIH	A2	0	0	0	0	0	0	0	0	0	0	0	0
GIH	A3	0	0	0	0	0	0	0	0	0	0	9	1
GIH	A4	0	0	0	0	0	0	0	0	0	0	1	0
GIH	A5	0	0	0	0	0	0	0	0	1	1	59	3
GIH	A6	0	0	0	0	0	0	0	0	0	0	0	0
GIH	A7	0	0	0	0	0	0	0	0	0	0	0	0
GIH	A8	0	0	0	0	0	0	0	0	0	0	5	0
GIH	A9	0	0	0	0	0	0	0	0	0	0	0	0
GIH	A.other	0	0	0	0	0	0	0	0	0	0	3	0
MKK	A1	2	4	0	1	9	3	0	0	10	0	8	3
MKK	A2	0	0	0	0	0	0	0	0	0	0	0	0
MKK	A3	0	0	0	0	0	0	0	0	0	0	2	1
MKK	A4	0	0	0	0	0	5	0	0	5	0	0	0
MKK	A5	0	7	3	4	1	22	1	0	36	0	80	4
MKK	A6	0	0	0	0	0	6	0	0	0	0	0	0
MKK	A7	0	2	0	0	1	2	0	0	4	0	0	0
MKK	A8	0	1	0	0	0	1	0	0	0	0	0	0
MKK	A9	5	9	0	1	0	11	0	0	8	0	0	1
MKK	A.other	0	15	0	0	2	2	0	0	2	0	2	0
YRI	A1	0	3	0	1	23	4	0	0	9	0	0	1
YRI	A2	1	0	0	0	0	0	0	0	1	0	0	0
YRI	A3	0	0	0	0	0	0	0	0	0	0	0	0
YRI	A4	0	0	0	0	0	4	0	0	0	0	0	0
YRI	A5	2	7	0	1	5	12	2	5	19	0	2	2
YRI	A6	0	0	0	0	0	3	0	0	4	0	0	0
YRI	A7	0	1	0	3	14	5	0	0	3	0	0	1
YRI	A8	0	2	0	0	0	0	0	0	0	0	0	0
YRI	A9	10	25	0	2	7	13	1	0	24	0	1	3
YRI	A.other	0	0	0	0	1	1	0	0	1	0	0	1
LWK	A1	0	1	0	0	6	2	0	0	10	0	1	2
LWK	A2	0	2	0	1	0	0	0	0	0	0	0	0
LWK	A3	0	0	0	1	0	0	0	0	0	0	0	0
LWK	A4	0	0	0	2	0	2	0	0	1	0	0	2
LWK	A5	0	11	0	2	0	16	0	1	19	1	8	3
LWK	A6	0	2	0	0	0	1	0	0	2	0	0	0
LWK	A7	1	0	0	0	6	2	0	0	0	0	0	0
LWK	A8	0	3	0	0	0	0	0	0	1	0	0	0
LWK	A9	3	7	0	8	2	10	1	0	25	0	0	5
LWK	A.other	0	0	0	0	0	0	1	0	5	0	0	1
CHB	A1	0	0	5	0	1	22	25	0	11	5	1	4
CHB	A2	0	0	0	0	0	0	0	0	0	0	0	0
CHB	A3	0	1	2	0	0	4	8	0	3	14	0	1
CHB	A4	0	0	1	0	0	0	0	0	1	0	0	0
CHB	A5	0	0	5	0	0	6	2	0	5	8	2	0
CHB	A6	0	0	0	0	0	0	0	0	0	0	0	0
CHB	A7	0	0	0	0	0	0	0	0	0	0	0	0
CHB	A8	0	0	1	0	0	2	5	0	15	6	0	0
CHB	A9	0	0	0	0	0	0	0	0	0	0	0	0
CHB	A.other	0	0	0	0	0	0	0	0	1	1	0	0
CHD	A1	0	0	6	0	0	12	26	0	18	10	2	3
CHD	A2	0	0	0	0	0	0	0	0	1	0	0	0
CHD	A3	0	0	3	0	0	5	2	0	5	10	0	1
CHD	A4	0	0	0	0	0	0	0	0	0	0	0	0
CHD	A5	0	0	5	0	0	1	4	0	6	7	1	2
CHD	A6	0	0	0	0	0	0	0	0	0	0	0	0
CHD	A7	0	0	0	0	0	0	0	0	0	0	0	0
CHD	A8	0	0	0	0	0	2	7	1	12	13	0	1
CHD	A9	0	0	0	0	0	0	0	0	0	0	0	0
CHD	A.other	0	0	0	0	0	1	0	0	2	1	0	0
JPT	A1	0	0	4	0	1	29	18	0	17	7	1	2
JPT	A2	0	0	0	0	0	0	0	0	5	1	0	0
JPT	A3	0	0	1	0	0	1	5	0	7	21	0	2
JPT	A4	0	0	0	0	0	0	0	0	0	0	0	0
JPT	A5	0	0	0	0	0	0	4	0	4	1	0	2
JPT	A6	0	0	0	0	0	0	0	0	0	0	0	0
JPT	A7	0	0	0	0	0	0	0	0	0	0	0	0
JPT	A8	0	0	0	0	0	5	8	0	17	7	0	0
JPT	A9	0	0	0	0	0	0	0	0	0	0	0	0
JPT	A.other	0	0	0	0	0	0	1	0	1	0	0	0
